# Supplementary material for: From Migration to Emergency: A Systematic Review of Acute Presentations Following Late Esophageal Stent Migration
Source: J Clin Med. 2026 Jun 30;15(13):5092. doi: 10.3390/jcm15135092 (PMC13362648; doi:10.3390/jcm15135092)
Supplement: Supplementary file 1 [file jcm-15-05092-s001.zip › Supplementary Table S2.xlsx]

## Sheet: Sheet1
Author	1. Were patient’s demographic characteristics clearly described?	2. Was the patient’s history clearly described and presented as a timeline?	3. Was the current clinical condition of the patient on presentation clearly described?	4. Were diagnostic tests or assessment methods and the results clearly described?	5. Was the intervention(s) or treatment procedure(s) clearly described?	6. Was the post-intervention clinical condition clearly described?	7. Were adverse events (harms) or unanticipated events identified and described?	8. Does the case report provide takeaway lessons?	Score
Soumyadip Sain	Yes	Yes	Yes	Yes	Yes	Yes	Yes	Yes	8
Jarred E. Marshak	Yes	Yes	Yes	Yes	Yes	Yes	Yes	Yes	8
C. Schumacher	Yes	Yes	Yes	Yes	Yes	Yes	Yes	Yes	8
Abidin Yusuf Kavurmacı	Yes	Yes	Yes	Yes	Yes	Yes	Yes	Yes	8
Carlos Manuel Ortiz-Mendoza	Yes	Yes	Yes	Yes	Yes	Yes	Yes	Yes	8
Rhiannon Harries	Yes	Yes	Yes	Yes	Yes	Yes	Yes	Yes	8
Syed H. Tasleem	Yes	Yes	Yes	Yes	Yes	Yes	Yes	Yes	8
Avanish M. Aggarwal	Yes	Yes	Yes	Yes	Yes	Yes	Yes	Yes	8
Saif Al-Zahid	Yes	Yes	Yes	Yes	Yes	Yes	Yes	Yes	8
Ahsan T. Ali	Yes	Yes	Yes	Yes	Yes	Yes	Yes	Yes	8
Ho-Jung An	Yes	Yes	Yes	Yes	Yes	Yes	Yes	Yes	8
S. Begbie	Yes	Yes	Yes	Yes	Yes	Yes	Yes	Yes	8
Ravindran Karthigan	Yes	Yes	Yes	Yes	Yes	Yes	Yes	Yes	8
Rhiannon Harries	Yes	Yes	Yes	Yes	Yes	Yes	Yes	Yes	8
Massimo Conti	Yes	Yes	Yes	Yes	Yes	Yes	Yes	Yes	8
V. M. Reddy	Yes	Yes	Yes	Yes	Yes	Yes	Yes	Yes	8
Clyde M. Stauffer	Yes	Yes	Yes	Yes	Yes	Yes	Yes	Yes	8
Harsh Patel	Yes	Yes	Yes	Yes	Yes	Yes	Yes	Yes	8
Yousif Abdallah Adam	Yes	Yes	Yes	Yes	Yes	Yes	Yes	Yes	8
Samuel Harris	Yes	Yes	Yes	Yes	Yes	Yes	Yes	Yes	8
L. Di Fiore	Yes	Yes	Yes	Yes	Yes	Yes	Yes	Yes	8
J. Dirks	Yes	Yes	Yes	Yes	Yes	Yes	Yes	Yes	8
G. L. Williams	Yes	Yes	Yes	Yes	Yes	Yes	Yes	Yes	8
Oguzhan Karatepe	Yes	Yes	Yes	Yes	Yes	Yes	Yes	Yes	8
Sonali Paul	Yes	Yes	Yes	Yes	Yes	Yes	Yes	Yes	8
Lili Kazemi-Shirazi	Yes	Yes	Yes	Yes	Yes	Yes	Yes	Yes	8
Mark A. Sloan	Yes	Yes	Yes	Yes	Yes	Yes	Yes	Yes	8
Alfonso Fiorelli	Yes	Yes	Yes	Yes	Yes	Yes	Yes	Yes	8
H. Furlong	Yes	Yes	Yes	Yes	Yes	Yes	Yes	Yes	8
P. Govender	Yes	Yes	Yes	Yes	Yes	Yes	Yes	Yes	8
H. S. S. Ho	Yes	Yes	Yes	Yes	Yes	Yes	Yes	Yes	8
Sheraz R. Markar	Yes	Yes	Yes	Yes	Yes	Yes	Yes	Yes	8
Claire M. Shin	Yes	Yes	Yes	Yes	Yes	Yes	Yes	Yes	8
Hyo-Cheol Kim	Yes	Yes	Yes	Yes	Yes	Unclear	Yes	Yes	7
Xavier Kos	Yes	Yes	Yes	Yes	Yes	Yes	Yes	Yes	8
A. J. MacDonald	Yes	Yes	Yes	Yes	Yes	Unclear	Yes	Yes	7
Servet Karagul	Yes	Yes	Yes	Yes	Yes	Yes	Yes	Yes	8
Soumyadip Sain	Yes	Yes	Yes	Yes	Yes	Yes	Yes	Yes	8
Yefei Zhan	Yes	Yes	Yes	Yes	Yes	Yes	Yes	Yes	8
José Melendez	Yes	Yes	Yes	Yes	Yes	Yes	Yes	Yes	8
María del Pilar Cuéllar Raya	Yes	Yes	Yes	Unclear	No	No	Yes	Yes	5
Oguzhan Karatepe	Yes	Yes	Yes	Yes	Yes	Yes	Yes	Yes	8
Hans-Peter Allgaier	Yes	Yes	Yes	Yes	Yes	Yes	Yes	Yes	8
Paolo Crivelli	Yes	Yes	Yes	Yes	Yes	Yes	Yes	Yes	8
Zahava C. Farkas	Yes	Yes	Yes	Yes	Yes	Yes	Yes	Yes	8
Peter Boshara	Yes	Yes	Yes	Yes	No	No	Yes	Yes	7
Mark E. Mahan	Yes	Yes	Yes	Yes	Yes	Yes	Yes	Yes	8
Morgan Quinn	Yes	Yes	Yes	Yes	Yes	Yes	Yes	Yes	8
Frederico Ferreira	Yes	Yes	Yes	Yes	Yes	Yes	Yes	Yes	8
Na Li	Yes	Yes	Yes	Yes	Yes	Yes	Yes	Yes	8
Saad Khan	Yes	Yes	Yes	Yes	Yes	Yes	Yes	Yes	8
Sundeep Singh Saluja	Yes	Yes	Yes	Yes	Yes	Yes	Yes	Yes	8
Nita D’souza	Yes	Yes	Yes	Yes	Yes	Yes	Yes	Yes	8
